# Supplementary material for: Is Canine Prostate-Specific Esterase a Reliable Marker for Benign Prostatic Hyperplasia Progression in Dogs?
Source: Animals (Basel). 2025 May 30;15(11):1614. doi: 10.3390/ani15111614 (PMC12153740; doi:10.3390/ani15111614)
Supplement: Supplementary file 1 [file animals-15-01614-s001.zip]

Archive with 1 entries (1 files):
- animals-3651961-supplementary.pdf
